# Supplementary material for: Using a tablet to understand the spatial and temporal characteristics of complex upper limb movements in chronic stroke
Source: PLoS One. 2024 Nov 18;19(11):e0311773. doi: 10.1371/journal.pone.0311773 (PMC11573164; doi:10.1371/journal.pone.0311773)
Supplement: S1 File — (XLSX) [file pone.0311773.s001.xlsx]

## Sheet: Data-Controls
				PEAK SPEEDS PER LEVEL
				Dominant Hand					Non - Dominant Hand					Dominant Hand					Non - Dominant Hand					Dominant Hand					Non - Dominant Hand					Dominant Hand					Non - Dominant Hand					Dominant Hand					Non - Dominant Hand
Participant	Age	Sex	Handedness	PS_L1_ 1	PS_L1_ 2	PS_L1_ 3	PS_L1_ 4	PS_L1_ 5	PS_L1_ 6	PS_L1_ 7	PS_L1_ 8	PS_L1_ 9	PS_L1_10	PS_L2_ 1	PS_L2_ 2	PS_L2_ 3	PS_L2_ 4	PS_L2_ 5	PS_L2_ 6	PS_L2_ 7	PS_L2_ 8	PS_L2_ 9	PS_L2_10	PS_L3_ 1	PS_L3_ 2	PS_L3_ 3	PS_L3_ 4	PS_L3_ 5	PS_L3_ 6	PS_L3_ 7	PS_L3_ 8	PS_L3_ 9	PS_L3_10	PS_L4_ 1	PS_L4_ 2	PS_L4_ 3	PS_L4_ 4	PS_L4_ 5	PS_L4_ 6	PS_L4_ 7	PS_L4_ 8	PS_L4_ 9	PS_L4_10	PS_L5_ 1	PS_L5_ 2	PS_L5_ 3	PS_L5_ 4	PS_L5_ 5	PS_L5_ 6
1	41	M	R	26.1859	24.4365	26.687	29.2506	28.4185	16.1966	16.4669	17.8812	16.2701	14.7559	18.4796	19.7562	20.0624	19.4077	19.3778	16.8566	17.8154	16.4712	18.423	14.5357	18.3	19.4963	23.326	21.985	20.4818	16.9165	16.1802	17.7191	15.5051	16.494	16.747	17.1717	21.0869	17.8876	19.9984	14.2524	17.515	15.507	17.3461	16.5412	14.4581	14.133	14.6722	16.2223	14.3695	12.904
2	67	F	R	13.301	14.4087	14.3659	14.7465	15.503	10.5964	12.808	12.6103	8.77066	10.3041	11.509	11.9221	13.5088	11.8141	12.7927	14.2002	10.8973	12.1801	9.74662	10.0506	15.0851	16.5075	15.2523	13.8239	14.1026	8.93105	8.51422	11.0421	9.91144	9.42954	12.842	11.444	14.007	16.0018	12.5437	10.6527	7.98914	8.70081	8.57122	9.38896	11.272	11.5881	13.5156	15.443	14.5093	8.74117
3	76	F	R	15.6116	19.9482	20.5391	19.905	22.224	11.2333	15.1869	17.1475	12.2804	13.1788	19.7485	17.8373	18.3857	21.9275	20.4755	12.3361	13.9249	13.0792	12.3337	12.9335	14.7862	16.1445	17.847	17.1426	16.9921	12.3714	11.6415	11.88	12.3531	13.8886	16.4913	15.9406	17.0581	15.0099	15.8164	10.4162	10.5173	9.59564	10.2914	10.0225	14.4463	16.1079	14.9548	18.2355	16.4394	12.2161
4	33	M	A	33.2619	37.0226	32.8172	29.8402	34.4913	26.8119	28.2662	26.0464	28.5828	28.3806	22.8474	28.3546	36.0993	33.2829	33.8391	23.3166	26.5683	24.4463	23.2781	24.1607	34.9983	32.2443	34.3028	31.6688	33.3024	27.9585	29.1221	31.0018	30.9505	27.9607	25.7976	24.5402	24.1912	24.4564	23.1726	22.2133	30.4653	33.0068	28.4256	25.137	18.9413	22.5483	24.7084	28.1251	24.6296	15.1067
5	60	M	R	13.5139	10.4662	9.37039	12.5138	9.27869	9.93042	10.77	8.18853	8.6464	8.09817	11.1364	11.2521	14.1071	12.1247	12.4253	9.00857	9.05954	7.62057	9.07517	9.01472	10.0674	12.8212	10.543	11.4031	11.9232	8.83184	8.94581	9.02297	9.69988	9.16442	8.82509	8.17686	8.53926	10.3705	8.05508	8.30363	9.90498	9.08971	8.88505	10.3634	10.4558	9.82424	9.28147	9.80032	9.56364	7.48946
6	70	F	R	22.3999	31.2413	31.2544	30.2278	29.0388	17.396	19.232	19.9611	22.9283	20.2411	22.0483	21.469	19.7568	19.4379	21.9399	15.0695	17.9882	18.1336	16.7099	18.5466	17.9296	19.827	19.3872	16.2566	17.6894	13.5808	15.2573	13.3875	17.6719	16.0209	16.0394	15.7578	17.5277	16.8193	16.739	20.0624	16.7631	17.7037	14.1224	14.018	11.3238	12.6202	12.9186	12.9084	10.8382	11.1331
7	70	M	R	38.4673	43.9605	38.8555	40.6397	37.9507	32.2847	29.8066	24.9211	27.2795	32.691	41.951	36.3001	31.496	41.8209	40.6786	25.012	21.2841	26.342	24.4844	27.4308	34.2885	29.8214	34.0926	34.6217	34.804	21.7596	20.7074	20.9545	22.8392	25.2148	37.1315	38.3319	42.4636	40.5288		18.3803	17.4242	23.0066	24.7556	22.99	29.2169	28.8996	29.6042	31.866	33.9278	17.2461
8	66	F	A	25.7736	23.9408	25.6094	26.7558	26.9176	13.9347	17.3281	17.8301	16.0077	18.8797	21.8052	23.471	22.5071	25.0667	24.4623	14.1126	14.8412	15.5779	14.1729	15.425	24.9158	21.5069	22.123	20.0542	19.8526	11.8917	14.0494	11.7193	12.5359	12.7801	23.5621	21.3763	20.1528	20.2407	18.2637	13.724	12.4403	13.2786	12.7481	14.153	15.465	15.8956	15.8913	15.2645	15.6366	9.9542
9	66	F	R	17.2755	17.846	32.3542	26.8494	25.3548	19.6006	20.9423	26.9194	31.0154	26.8974	20.0174	19.5499	16.9526	23.4181	22.75	17.3379	19.2323	24.4985	24.202	24.6155	23.9224	22.3968	21.767	22.1285	22.7611	20.9131	25.2616	26.6538	28.0054	28.6591	22.605	23.2501	25.6255	29.1023	28.5956	19.2476	20.8137	19.8675	22.8958	18.3199	17.9202	18.9389	21.082	18.1143	20.5023	16.5928
10	67	F	R	19.9989	20.8587	24.1976	25.2585	24.2419	24.9441	31.9305	27.3403	24.6365	28.1872	15.2022	21.3598	19.5226	20.9508	20.7584	19.6349	20.4174	18.6884	13.8674	18.9578	16.7912	17.8868	17.7493	18.7783	17.8075	18.0477	18.6403	15.344	18.7	17.3323	15.064	14.3751	16.5847	17.8949	21.6694	15.3616	11.9798	13.4261	13.3693	13.2587	15.4822	13.6528	15.8098	14.4001	13.4921	11.4037
11	68	F	R	30.4631	36.8981	39.6618	44.9644	43.3834	32.8021	38.0839	35.0004	31.8256	33.6514	28.008	27.7868	29.5608	29.3361	32.6348	25.0033	25.6975	24.8855	27.8706	31.2412	31.0021	27.2067	26.5914	27.653	26.6118	26.8019	27.7145	33.6582	24.6381	27.9601	28.2567	27.293	27.2413	23.3304	27.5967	23.8405	26.1049	26.8751	27.2256	22.3018	17.1991	20.7059	23.2273	22.1958	22.9939	21.4536
12	81	M	R	7.79837	7.24205	7.8668	7.58382	7.87177	7.85433	6.17111	7.49593	8.26778	8.32293	7.9009	6.52197	7.12703	7.15755	8.47169	6.83947	6.43381	6.48168	5.70088	5.4088	9.12733	6.49124	6.07164	8.95252	8.88387	10.1642	6.85833	6.30983	8.59403	8.83794	7.34087	8.75431	7.8865	8.4773	7.90624	6.1416	7.4295	7.49409	7.66021	6.38686	5.64599	6.03845	7.50407	7.59564	7.62282	5.95038
13	65	M	R	8.15764	7.45432	10.0063	9.10256	10.1722	7.59682	10.3187	6.57346	8.91366	11.0148	10.0848	8.65832	9.09168	8.44012	8.52753	8.47058	8.36713	7.35821	9.64019	8.47573	7.73776	8.3064	7.25521	7.41621	6.88685	8.14233	11.4146	9.04628	10.1615	9.74251	9.34806	9.29237	7.46852	7.65982	8.69403	8.87693	7.29161	7.48738	9.09037	8.59993	8.22159	9.42308	8.57192	8.03873	8.53603	7.7784
14	63	F	R	14.1136	12.4999	14.6405	16.6362	15.3461	12.1933	19.9641	19.8535	19.2783	20.5255	13.9321	13.9647	15.1755	13.1483	14.8198	13.9862	15.2161	16.2664	18.074	15.0365	11.6679	17.2415	13.2922	12.3201	10.5069	13.3028	16.4633	12.8196	16.5406	13.5633	9.64268	12.2415	10.9726	12.7794	14.6297	12.2635	14.8763	13.248	11.8437	10.7194	11.7347	14.0703	13.0607	13.612	11.8753	10.4499
15	55	F	R	16.7653	21.7349	20.7657	19.545	17.5391	29.6628	33.6803	34.3665	30.4361	20.3514	21.6083	26.0856	30.0359	26.792	26.4055	28.3972	21.2866	21.3769	22.5517	21.882	18.9546	21.1229	21.6904	20.4538	24.9493	16.6121	22.2573	22.6679	16.0973	15.7932	20.8086	20.3493	18.8339	19.2061	21.748	19.8503	15.9876	15.0055	14.4404	18.5954	18.3923	19.4459	15.5003	17.8609	15.3189	14.1442
16	45	F	R	13.3428	16.5974	19.2326	18.9524	20.1967	16.9023	17.0452	23.35	23.5307	22.3101	23.1485	21.8742	22.2554	23.6818	25.4222	14.797	19.582	20.3133	26.3834	23.3503	19.6395	25.5491	26.7674	27.149	28.766	20.1628	20.5463	17.7002	17.6163	16.9308	20.8294	19.0454	19.6121	23.6666	24.9034	12.2533	15.6208	19.5671	18.9535	19.8825	19.0001	21.4775	20.8899	17.9611	19.1401	17.8303
17	63	F	R	16.4607	15.0577	19.412	22.4085	17.0344	8.5824	12.531	11.4729	11.3495	14.1014	18.7633	22.184	21.859	20.9394	21.3697	12.308	13.8929	11.3535	11.8201	10.7355	19.9587	22.2351	23.0546	20.7791	19.2011	9.19071	12.0899	13.8328	9.09621	9.94297	24.8836	30.3617	29.3714	24.6744	26.8709	9.75551	9.68614	13.4443	12.6928	12.9683	21.4297	18.7284	19.1766	19.4355	17.9835	10.222
18	62	F	R	13.7267	9.7001	10.0972	13.6621	11.4328	11.3868	9.97406	8.53169	10.393	12.4589	13.2546	13.3851	13.895	11.4069	13.1577	11.3821	9.91989	11.01	10.565	10.5181	12.7984	14.0114	14.6188	17.7372	16.6536	8.59665	7.88065	7.81723	8.79475	8.21006	15.8302	14.5509	14.5377	16.2559	13.4546	7.15211	14.4702	14.5234	16.3554	12.3372	14.2838	12.4572	13.3373	13.5863	13.0705	13.0795
19	77	F	A	5.93167	5.95863	7.0547	7.18622	9.43038	7.62254	8.48651	8.94554	10.4372	10.9413	7.59907	11.4658	8.50846	9.15418	11.276	8.78939	7.71187	8.43976	7.40111	7.15969	8.18817	9.29223	9.8943	11.215	10.5406	7.51111	9.92786	7.83259	8.16613	8.93492	12.3051	10.9719	8.93062	11.4426	11.6927	8.55686	9.22069	8.76613	11.2721	7.56251	11.6743	11.1966	12.4271	9.45259	10.8368	9.57285
20	78	M	R	17.3186	20.7453	20.7842	18.9608	20.4954	16.2634	23.0388	21.0632	18.2617	19.0467	17.6249	17.2579	17.134	16.832	16.7611	15.4616	20.3602	23.3671	19.1158	20.115	11.7101	18.0762	16.7593	17.2125	19.7058	17.9562	17.2389	20.3059	16.5492	21.1559	14.9735	16.3328	18.2142	18.3858	16.7898	13.4574	13.4273	15.4018	16.4653	16.1995	18.0355	16.1903	14.514	15.9403	14.8837	17.9742
				PS_L1_1	PeakSpeed Level1 Trial_1
[truncated: 344 more columns]

## Sheet: Data-Individuals_with_stroke
				PEAK SPEEDS PER LEVEL																																							AVERAGE SPEEDS PER LEVEL
Participant	Age	Sex	Handedness	PS_L1_1	PS_L1_2	PS_L1_3	PS_L1_4	PS_L1_5	PS_L2_1	PS_L2_2	PS_L2_3	PS_L2_4	PS_L2_5	PS_L3_1	PS_L3_2	PS_L3_3	PS_L3_4	PS_L3_5	PS_L4_1	PS_L4_2	PS_L4_3	PS_L4_4	PS_L4_5	PS_L5_1	PS_L5_2	PS_L5_3	PS_L5_4	PS_L5_5	PS_L6_1	PS_L6_2	PS_L6_3	PS_L6_4	PS_L6_5	PS_L7_1	PS_L7_2	PS_L7_3	PS_L7_4	PS_L7_5	PS_L8_1	PS_L8_2	PS_L8_3	PS_L8_4	AS_L1_1	AS_L1_2	AS_L1_3	AS_L1_4	AS_L1_5	AS_L2_1	AS_L2_2
1	84	M	L	12.8874	23.9689	27.5556	30.6201	31.5052	21.6254	21.9752	23.329	25.1599	21.7428	16.9779	15.8742	18.9763	18.0128	19.7439	22.5365	22.554	25.1797	23.2384		20.3918	19.4633	20.1818	17.4358	17.2874	12.6201	10.5827	11.8007	11.4197	10.1145	10.769	11.8091	12.4475	10.5986	11.8756	11.3284	13.6548	10.2966	11.4496	9.56247	13.5271	15.8936	15.6523	14.9175	13.3216	15.1033
2	74	F	R	18.1445	21.7311	19.7981	22.1683	19.9798	14.0643	14.2984	15.17	17.9756	16.2928	15.1482	15.2378	17.2602	14.5326	16.3988	12.1439	13.5421	13.2533	15.0613	12.7438	15.0504	14.4602	13.0767	14.2578	15.2836	10.4794	9.89458	11.1628	9.01889	10.7059	10.2219	11.7194	11.5846	11.0998	10.7095	9.55684	10.3761	13.0654	10.9005	11.3214	12.0365	12.6134	13.1019	13.0151	8.82422	8.62766
3	65	M	R	6.34344	7.92309	11.7564	7.82507	9.68712	8.78339	7.51992	6.67678	7.0618	9.49275	6.71708	11.2149	6.86824	6.96561	6.69446	6.99754	7.82127	7.01867	7.35541	7.66221	7.00223	6.2518	7.6647	7.0433	6.9027	10.2526	5.63253	7.22579	7.24541	5.81474	4.46686	4.92943	5.77617	4.7979	5.62509	6.51943	6.61327	6.20381	6.23998	2.37553	4.40068	5.5377	4.71431	5.52998	4.82698	4.53433
4	80	M	R	14.0356	17.5594	10.0649	11.7461	10.605	11.1358	10.0988	14.731	9.9884	8.56332	6.63704	7.8114	8.93139	6.59816	6.58467	12.0052	9.804	12.7219	7.31175	8.41308	7.71005	11.0171	6.0888	5.00627	11.6131	9.22067	8.57121	7.15483	5.35021		9.6672	16.4402	7.16788	6.86603	13.5877	16.1782	13.7506	7.72844	7.77756	4.67456	3.22333	3.33042	2.98988	4.34228	3.94341	4.09986
5	63	M	R	13.866	10.9013	8.30945	8.42925	10.5516	9.15491	8.40303	6.39259	9.54401	5.42767	9.77151	7.99366	5.97294	4.01912	5.55547	25.0497	12.7645	14.6311	10.815	24.2439	7.15758	5.71429	6.34909	8.20428	9.92482	5.61807	4.65803	4.80459	7.0501	3.91585	7.33156	7.47118	15.4523	6.46865	6.6448	3.62337	3.52391	4.44434	8.42762	2.25263	5.07647	4.27314	3.38126	4.40443	3.40092	1.89997
6	66	M	R	20.5999	19.3792	23.8143	23.3943	14.584	17.4855	20.3164	18.9534	18.871	20.7705	18.8345	17.4767	14.8316	14.8399	13.6699	13.3608	14.9914	15.0341	21.9483	17.1175	14.4368	14.7366	11.8941	10.8152	12.6133	12.4951	12.4349	11.2527	14.2729	9.9529	8.63984	9.22356	12.4531	10.8152	10.3917	8.04805	9.28447	12	9.62888	5.80726	15.4983	16.3935	15.1985	11.3624	11.3427	12.8467
7	62	F	L	16.2428	13.744	10.5972	10.1729	9.55462	11.0799	9.96011	7.59591	6.94984	9.48299	8.64021	10.2393	8.4083	6.83885	6.82977	9.25118	7.53701	5.86074	7.55925	5.69741	7.73591	7.27363	11.1525	6.10816	6.1751	5.98006	6.70713	6.01879	7.26933	5.77158	7.58797	4.97273	5.77944	5.04462	7.12872	5.72897	5.53887	6.45986	7.11971	7.14333	9.10347	6.92812	5.81079	6.22955	5.57254	6.14343
8	74	M	R	9.57812	9.02087	8.4315	7.15201	8.76822	7.94968	7.50926	7.53578	6.93832	7.88494	5.86613	4.88834	5.52288	4.94073	8.33166	6.3204	6.8417	6.31514	6.72173	5.36769	4.77282	7.84425	5.92596	5.83216	5.16814	6.36701	4.59979	5.13125	4.59332	5.30896	4.83241	15.3463	4.21419	5.43526	5.07933	5.26241	4.63845	5.1558	4.11688	3.96904	4.19226	4.48388	4.14148	4.67126	5.00215	3.99193
9	80	M	L	18.9044	18.0151	14.911	18.5021	17.5142	14.5339	14.002	14.2803	15.7611	15.8538	12.7757	13.7507	14.3485	13.6731	14.2019	17.4373	13.3018	12.5088	16.6877	14.8497	9.83321	11.0028	9.97016	10.7692	11.8996	8.68833	10.1978	8.05605	8.04611	8.11855	10.3137	10.9946	8.8197	9.70261	9.84247	7.42867	7.74137	6.23978	6.75436	12.2914	11.8498	10.2793	10.0928	10.1629	8.1622	7.75701
10	62	M	A	9.07946	10.1344	9.20203	11.4686	11.6468	8.65757	10.1209	9.32851	9.30576	11.4614	10.7945	9.47124	10.5738	10.7484	16.0949	11.3234	10.7553	8.33178	13.6222	8.23894	7.75653	9.61394	9.21401	7.28127	7.70102	6.42304	7.72838	9.18767	6.10128	8.15988	11.6357	7.13287	8.23476	5.93483	6.96559	7.63582	6.72984	6.74824	8.20387	5.03097	7.09969	6.89974	7.19574	7.61066	5.23005	5.99442
11	87	F	R	24.3952	13.4819	14.3922	12.3257	15.3495	12.0864	10.4788	11.024	12.4892	12.048	10.5725	9.48902	10.4847	11.814	12.3968	12.6335	13.0132	11.7391	12.0055	11.2014	11.2433	11.5079	11.6386	12.2251	10.2032	10.6419	6.55296	6.77547	7.10988	8.79469	7.77312	6.38131	7.61228	9.09106	7.93662	8.81351	7.18924	8.47882	8.56488	12.4463	7.47847	7.21316	7.32551	8.1262	6.87401	6.12253
12	73	M	R	nan	22.2174	26.9618	24.2009	19.3677	24.77	20.5283	14.3972	18.4877	16.7662	19.9906	17.8323	16.7824	17.3653	16.8248	18.289	16.5389	15.7518	16.1748	16.0967	17.7517	15.8539	14.767	14.4302	16.097	12.6671	11.7702	11.6831	12.6765	15.1082	15.1068	12.4503	17.371	12.5337	11.9415	13.1478	13.3618	11.871	11.9312		11.971	14.7285	14.5784	11.742	12.4241	6.898
13	80	F	R	24.9464	27.8848	25.3095	26.8567	21.7763	16.8956	15.5692	16.3357	16.38	14.356	11.465	14.5912	12.2887	12.6721	13.2455	15.4482	14.4245	17.888	18.5212	16.7867	12.8522	12.9314	12.5977	13.166	10.6523	9.21796	8.94729	8.25244	9.3983	9.36496	8.17715	10.0403	10.4143	10.2772	12.9061	9.1508	9.69953	10.752	11.2415	13.1094	12.8317	6.38968	15.6085	6.3769	11.2374	10.3808
14	52	F	R	13.0168	17.153	13.6703	14.9506	15.9977	15.1965	14.1632	19.6238	18.0899	17.8375	14.1949	17.5198	18.3186	17.17	18.9454	14.4771	17.8892	15.7724	15.8486	16.8086	13.4904	13.5121	13.7789	12.9506	14.1409	11.6822	8.25074	8.94334	8.25836	9.35336	8.92767	8.01098	8.02674	8.52901	9.73041	8.27007	7.88449	7.93864	7.64116	9.68323	10.1935	9.40788	9.67065	10.2019	8.38852	8.47157
15	69	F	R	19.1551	21.2537	23.2975	23.6177	23.5334	20.4564	16.0404	16.1737	17.7594	16.4872	14.7352	15.7939	15.2625	19.0129	16.3534	13.2722	16.3075	14.1695	11.8627	12.9671	13.3832	15.2446	14.9812	14.2558	14.8323	10.7798	10.5042	12.2348	16.1569	11.787	13.148	14.6348	14.7227	10.2187	12.3543	12.1533	12.5312	10.1963	11.9968	12.6111	14.999	14.3346	14.4909	14.1804	10.3768	10.4157
16	81	F	R	10.0727	11.6942	12.9413	15.217	15.6818	10.7025	10.789	9.85612	10.4632	10.0413	12.4909	14.1965	16.6063	14.1561	14.1684	12.5017	13.083	11.0852	12.5801	13.0698	15.628	11.8187	13.1591	11.2407	11.334	10.6415	10.3523	11.6726	10.2679	10.7608	10.1845	14.159	13.9975	11.624	9.93176	9.16168	9.25946	8.13173	9.17991	6.84097	7.6833	8.64216	8.94989	8.47443	6.6167	7.03843
17	79	F	R	14.3615	14.0853	13.9695	14.0144	17.0432	13.5769	12.8525	10.6701	12.6185	10.2992	13.5142	13.1693	12.479	14.8842	13.5555	11.6392	12.5498	13.6301	13.4277	13.0891	11.7722	11.0002	10.2799	11.711	11.7016	7.24674	6.91952	7.19823	6.71008	6.76567	6.42526	8.8202	7.76221	7.2479	8.3784	6.55398	7.96144	7.75011	6.54221	6.90742	7.42908	7.74262	8.37657	8.97054	7.09015	7.4361
18	56	F	R	9.93188	11.5441	12.492	13.9004	11.6308	14.5864	12.5529	13.292	14.6429	13.3199	12.4072	10.5159	9.88864	17.2958	10.1919	11.2434	8.22487	11.9795	11.8983	10.9749	10.8272	12.3642	10.0161	9.44233	10.0454	7.28257	8.54842	7.58934	6.97931	8.29472	10.7018	9.53139	10.645	12.1425	8.28706	9.4823	10.3436	11.264	10.4883	6.37176	5.7693	6.56182	6.9074	6.2283	8.61461	7.32078
19	80	F	R	12.1238	14.2027	10.3193	12.5092	14.968	11.2311	14.2075	12.2767	15.2927	10.9562	10.3611	12.111	13.138	7.64368	10.0976	8.57332	6.64037	8.49503	7.95941	9.65412	9.95338	7.30582	9.52285	8.23803	7.67178	6.50254	6.82874	7.56916	7.7918	7.46746	7.47291	7.08596	6.87573	6.36663	7.50297	6.53859	7.34402	7.63157	8.44074	7.6936	9.85113	5.57688	7.17506	8.65088	5.75224	7.86774
20	68	M	R	8.29004	11.1287	4.90126	5.70895	5.57464	9.11428	6.20874	5.70059	6.17471	13.3053	6.81792	4.80479	6.25305	8.30462	6.75401	4.73099	6.21929	6.35982	7.27831	8.80705	6.92339	6.9997	5.73743	9.03729	7.08501	5.06947	4.98635	5.63616	4.96019	5.81738	6.74421	5.06968	10.3562	4.806	7.68236	10.376	6.26727	7.84337	7.58075	2.72281	1.84055	1.76198	2.61462	2.146	2.65579	2.71931
				PS_L1_1	PeakSpeed Level1 Trial_1
[truncated: 149 more columns]

## Sheet: Clinical_Information
Participant	MPS	FIM	FMA	Field_cut	MOCA	BIT	PPB	TLT	Type of stroke	Stroke location/Territory	Hemisphere
Stroke_1	32	125	66	0	24	143	9	0	Hemorrhagic	Internal Capsule	Left
Stroke_2	73	124	55	0	25	140	9	0	Ischemic	Basal Ganglia into lentiform nucleus entering into white matter of Centrum Semiovale	Left
Stroke_3	121	105	66	1	29	140	0	2	Ischemic	MCA infarct in Basal Ganglia/ Frontal Lobe	Right
Stroke_4	83	121	43	0	27	145	1	0	Ischemic	Anterior Aspect of Pons	Right
Stroke_5	124	122	46	0	28	136	0	0	Hemorrhagic	Basal Ganglia MCA distribution	Right
Stroke_6	71	126	66	1	27	146	7.5	0	Ischemic	Caudate Body	Left
Stroke_7	60	122	19	0	20	129	0	1	Ischemic	MCA/ACA	Left
Stroke_8	199	112	11	0	22	140	0	0	Ischemic	parietal lobe, frontal operculum indula	Left
Stroke_9	77	123	62	NA	16	146	11	0	Ischemic with Hemorrhagic transformation	R basal ganglia, corona radiata, putamen, and internal capsule infarct with hemorrhagic transformation, Lacunar R cerebellar	Right
Stroke_10	66	123	42	0	26	146	1	0	Ischemic	MCA	Left
Stroke_11	49	120	65	0	23	145	11	0	Ischemic	Lacunar L Parietal and corona radiata infarcts	Left
Stroke_12	92	125	66	0	25	143	8	0	Ischemic	R Lateral Thalamic Infarct	Right
Stroke_13	11	124	63	0	26	140	6.5	0	Ischemic	MCA	Right
Stroke_14	102	126	65	0	29	146	6.5	0	Ischemic	R thalamus infarct, Thalamus	Right
Stroke_15	53	124	63	0	23	137	5	0	Ischemic	Infarct L cerebellum with minimal petechial hemorrhage, infarct L occipital lobe	Left
Stroke_16	60	125	51	0	22	144	0.5	0	Ischemic	R occipital infarct; Also LACUNAR shown on reports in B thalami and B cerebellum	Right
Stroke_17	60	126	65	0	25	138	10	0	Ischemic	Pons	Right
Stroke_18	63	123	65	0	28	146	10.5	0	Ischemic	Lacunar L internal capsule, R MCA territory multiple punctate/small infarcts	Right
Stroke_19	26	126	66	0	26	143	8	0	Ischemic	Basal Ganglia frontal lobe infarct	Left
Stroke_20	13	97	11	1	27	137	0	0	Hemorrhagic - Imaging revealed hemorrhage but also stated MCA infarcts noted as well	R parenchymal hemorrhage- affecting R frontal, parietal, temporal, and basal ganglia areas with infarcts affecting R MCA distribution Lacunar R caudate and L thalamus	Right with bilateral lacunar
